# Supplementary material for: Taxonomic and Bioactivity Characterizations of Mameliella alba Strain LZ-28 Isolated from Highly Toxic Marine Dinoflagellate Alexandrium catenella LZT09
Source: Mar Drugs. 2022 May 12;20(5):321. doi: 10.3390/md20050321 (PMC9147911; doi:10.3390/md20050321)
Supplement: Supplementary file 1 [file marinedrugs-20-00321-s001.zip]

Archive with 1 entries (1 files):
- marinedrugs-1692039-supplementary.pdf
